# Supplementary material for: Characterization and Validation of ceRNA-Mediated Pathway–Pathway Crosstalk Networks Across Eight Major Cardiovascular Diseases
Source: Front Cell Dev Biol. 2022 Apr 1;10:762129. doi: 10.3389/fcell.2022.762129 (PMC9010821; doi:10.3389/fcell.2022.762129)
Supplement: Supplementary file 2 [file Table2.XLS]

## Sheet: module
module 1
BIOCARTA_NFKB_PATHWAY
BIOCARTA_TGFB_PATHWAY
PID_ALK1_PATHWAY
REACTOME_MITOTIC_M_M_G1_PHASES
BIOCARTA_SKP2E2F_PATHWAY
KEGG_FOCAL_ADHESION
module 2
BIOCARTA_NFKB_PATHWAY
BIOCARTA_TGFB_PATHWAY
PID_ALK1_PATHWAY
REACTOME_DNA_REPLICATION
BIOCARTA_SKP2E2F_PATHWAY
KEGG_FOCAL_ADHESION
module 3
BIOCARTA_NFKB_PATHWAY
BIOCARTA_TGFB_PATHWAY
REACTOME_MITOTIC_M_M_G1_PHASES
BIOCARTA_SKP2E2F_PATHWAY
KEGG_FOCAL_ADHESION
KEGG_TGF_BETA_SIGNALING_PATHWAY
module 4
BIOCARTA_NFKB_PATHWAY
BIOCARTA_TGFB_PATHWAY
REACTOME_DNA_REPLICATION
BIOCARTA_SKP2E2F_PATHWAY
KEGG_FOCAL_ADHESION
KEGG_TGF_BETA_SIGNALING_PATHWAY
module 5
BIOCARTA_TGFB_PATHWAY
PID_ALK1_PATHWAY
PID_WNT_NONCANONICAL_PATHWAY
REACTOME_APOPTOSIS
REACTOME_DNA_REPLICATION
BIOCARTA_SKP2E2F_PATHWAY
KEGG_FOCAL_ADHESION
module 6
IOCARTA_TGFB_PATHWAY
PID_ALK1_PATHWAY
PID_WNT_NONCANONICAL_PATHWAY
REACTOME_EXTRINSIC_PATHWAY_FOR_APOPTOSIS
REACTOME_MITOTIC_M_M_G1_PHASES
BIOCARTA_SKP2E2F_PATHWAY
KEGG_FOCAL_ADHESION
module 7
IOCARTA_TGFB_PATHWAY
PID_ALK1_PATHWAY
PID_WNT_NONCANONICAL_PATHWAY
REACTOME_EXTRINSIC_PATHWAY_FOR_APOPTOSIS
REACTOME_DNA_REPLICATION
BIOCARTA_SKP2E2F_PATHWAY
KEGG_FOCAL_ADHESION
module 8
IOCARTA_TGFB_PATHWAY
PID_ALK1_PATHWAY
PID_WNT_NONCANONICAL_PATHWAY
REACTOME_MITOTIC_M_M_G1_PHASES
BIOCARTA_SKP2E2F_PATHWAY
KEGG_APOPTOSIS
KEGG_FOCAL_ADHESION
module 9
IOCARTA_TGFB_PATHWAY
PID_ALK1_PATHWAY
PID_WNT_NONCANONICAL_PATHWAY
REACTOME_DNA_REPLICATION
BIOCARTA_SKP2E2F_PATHWAY
KEGG_APOPTOSIS
KEGG_FOCAL_ADHESION
module 10
IOCARTA_TGFB_PATHWAY
PID_WNT_NONCANONICAL_PATHWAY
REACTOME_APOPTOSIS
REACTOME_DNA_REPLICATION
BIOCARTA_SKP2E2F_PATHWAY
KEGG_FOCAL_ADHESION
KEGG_TGF_BETA_SIGNALING_PATHWAY
module 11
BIOCARTA_TGFB_PATHWAY
PID_WNT_NONCANONICAL_PATHWAY
REACTOME_EXTRINSIC_PATHWAY_FOR_APOPTOSIS
REACTOME_MITOTIC_M_M_G1_PHASES
BIOCARTA_SKP2E2F_PATHWAY
KEGG_FOCAL_ADHESION
KEGG_TGF_BETA_SIGNALING_PATHWAY
module 12
BIOCARTA_TGFB_PATHWAY
PID_WNT_NONCANONICAL_PATHWAY
REACTOME_EXTRINSIC_PATHWAY_FOR_APOPTOSIS
REACTOME_DNA_REPLICATION
BIOCARTA_SKP2E2F_PATHWAY
KEGG_FOCAL_ADHESION
KEGG_TGF_BETA_SIGNALING_PATHWAY
module 13
BIOCARTA_TGFB_PATHWAY
PID_WNT_NONCANONICAL_PATHWAY
REACTOME_MITOTIC_M_M_G1_PHASES
BIOCARTA_SKP2E2F_PATHWAY
KEGG_APOPTOSIS
KEGG_FOCAL_ADHESION
KEGG_TGF_BETA_SIGNALING_PATHWAY
module 14
BIOCARTA_TGFB_PATHWAY
PID_WNT_NONCANONICAL_PATHWAY
REACTOME_DNA_REPLICATION
BIOCARTA_SKP2E2F_PATHWAY
KEGG_APOPTOSIS
KEGG_FOCAL_ADHESION
KEGG_TGF_BETA_SIGNALING_PATHWAY
module 15
BIOCARTA_NFKB_PATHWAY
BIOCARTA_TGFB_PATHWAY
PID_ALK1_PATHWAY
REACTOME_ANTIGEN_PROCESSING_UBIQUITINATION_PROTEASOME_DEGRADATION
REACTOME_MITOTIC_G1_G1_S_PHASES
KEGG_FOCAL_ADHESION
module 16
BIOCARTA_NFKB_PATHWAY
BIOCARTA_TGFB_PATHWAY
REACTOME_ANTIGEN_PROCESSING_UBIQUITINATION_PROTEASOME_DEGRADATION
REACTOME_MITOTIC_G1_G1_S_PHASES
REACTOME_SIGNALING_BY_BMP
KEGG_FOCAL_ADHESION
module 17
BIOCARTA_NFKB_PATHWAY
BIOCARTA_TGFB_PATHWAY
REACTOME_ANTIGEN_PROCESSING_UBIQUITINATION_PROTEASOME_DEGRADATION
REACTOME_MITOTIC_G1_G1_S_PHASES
KEGG_FOCAL_ADHESION
KEGG_TGF_BETA_SIGNALING_PATHWAY
module 18
BIOCARTA_TGFB_PATHWAY
PID_ALK1_PATHWAY
PID_WNT_NONCANONICAL_PATHWAY
REACTOME_ANTIGEN_PROCESSING_UBIQUITINATION_PROTEASOME_DEGRADATION
REACTOME_APOPTOSIS
REACTOME_MITOTIC_G1_G1_S_PHASES
KEGG_FOCAL_ADHESION
module 19
BIOCARTA_TGFB_PATHWAY
PID_ALK1_PATHWAY
PID_WNT_NONCANONICAL_PATHWAY
REACTOME_ANTIGEN_PROCESSING_UBIQUITINATION_PROTEASOME_DEGRADATION
REACTOME_EXTRINSIC_PATHWAY_FOR_APOPTOSIS
REACTOME_MITOTIC_G1_G1_S_PHASES
KEGG_FOCAL_ADHESION
module 20
BIOCARTA_TGFB_PATHWAY
PID_ALK1_PATHWAY
PID_WNT_NONCANONICAL_PATHWAY
REACTOME_ANTIGEN_PROCESSING_UBIQUITINATION_PROTEASOME_DEGRADATION
REACTOME_MITOTIC_G1_G1_S_PHASES
KEGG_APOPTOSIS
KEGG_FOCAL_ADHESION
module 21
BIOCARTA_TGFB_PATHWAY
PID_ALK1_PATHWAY
REACTOME_ANTIGEN_PROCESSING_UBIQUITINATION_PROTEASOME_DEGRADATION
REACTOME_APOPTOSIS
REACTOME_MITOTIC_G1_G1_S_PHASES
KEGG_FOCAL_ADHESION
KEGG_WNT_SIGNALING_PATHWAY
module 22
BIOCARTA_TGFB_PATHWAY
PID_ALK1_PATHWAY
REACTOME_ANTIGEN_PROCESSING_UBIQUITINATION_PROTEASOME_DEGRADATION
REACTOME_EXTRINSIC_PATHWAY_FOR_APOPTOSIS
REACTOME_MITOTIC_G1_G1_S_PHASES
KEGG_FOCAL_ADHESION
KEGG_WNT_SIGNALING_PATHWAY
module 23
BIOCARTA_TGFB_PATHWAY
PID_ALK1_PATHWAY
REACTOME_ANTIGEN_PROCESSING_UBIQUITINATION_PROTEASOME_DEGRADATION
REACTOME_MITOTIC_G1_G1_S_PHASES
KEGG_APOPTOSIS
KEGG_FOCAL_ADHESION
KEGG_WNT_SIGNALING_PATHWAY
module 24
BIOCARTA_TGFB_PATHWAY
PID_WNT_NONCANONICAL_PATHWAY
REACTOME_ANTIGEN_PROCESSING_UBIQUITINATION_PROTEASOME_DEGRADATION
REACTOME_APOPTOSIS
REACTOME_MITOTIC_G1_G1_S_PHASES
REACTOME_SIGNALING_BY_BMP
KEGG_FOCAL_ADHESION
module 25
BIOCARTA_TGFB_PATHWAY
PID_WNT_NONCANONICAL_PATHWAY
REACTOME_ANTIGEN_PROCESSING_UBIQUITINATION_PROTEASOME_DEGRADATION
REACTOME_APOPTOSIS
REACTOME_MITOTIC_G1_G1_S_PHASES
PID_ALK2_PATHWAY
KEGG_FOCAL_ADHESION
module 26
BIOCARTA_TGFB_PATHWAY
PID_WNT_NONCANONICAL_PATHWAY
REACTOME_ANTIGEN_PROCESSING_UBIQUITINATION_PROTEASOME_DEGRADATION
REACTOME_APOPTOSIS
REACTOME_MITOTIC_G1_G1_S_PHASES
KEGG_FOCAL_ADHESION
KEGG_TGF_BETA_SIGNALING_PATHWAY
module 27
BIOCARTA_TGFB_PATHWAY
PID_WNT_NONCANONICAL_PATHWAY
REACTOME_ANTIGEN_PROCESSING_UBIQUITINATION_PROTEASOME_DEGRADATION
REACTOME_EXTRINSIC_PATHWAY_FOR_APOPTOSIS
REACTOME_MITOTIC_G1_G1_S_PHASES
REACTOME_SIGNALING_BY_BMP
KEGG_FOCAL_ADHESION
module 28
BIOCARTA_TGFB_PATHWAY
PID_WNT_NONCANONICAL_PATHWAY
REACTOME_ANTIGEN_PROCESSING_UBIQUITINATION_PROTEASOME_DEGRADATION
REACTOME_EXTRINSIC_PATHWAY_FOR_APOPTOSIS
REACTOME_MITOTIC_G1_G1_S_PHASES
KEGG_FOCAL_ADHESION
KEGG_TGF_BETA_SIGNALING_PATHWAY
module 29
BIOCARTA_TGFB_PATHWAY
PID_WNT_NONCANONICAL_PATHWAY
REACTOME_ANTIGEN_PROCESSING_UBIQUITINATION_PROTEASOME_DEGRADATION
REACTOME_MITOTIC_G1_G1_S_PHASES
REACTOME_SIGNALING_BY_BMP
KEGG_APOPTOSIS
KEGG_FOCAL_ADHESION
module 30
BIOCARTA_TGFB_PATHWAY
PID_WNT_NONCANONICAL_PATHWAY
REACTOME_ANTIGEN_PROCESSING_UBIQUITINATION_PROTEASOME_DEGRADATION
REACTOME_MITOTIC_G1_G1_S_PHASES
PID_ALK2_PATHWAY
KEGG_APOPTOSIS
KEGG_FOCAL_ADHESION
module 31
BIOCARTA_TGFB_PATHWAY
PID_WNT_NONCANONICAL_PATHWAY
REACTOME_ANTIGEN_PROCESSING_UBIQUITINATION_PROTEASOME_DEGRADATION
REACTOME_MITOTIC_G1_G1_S_PHASES
KEGG_APOPTOSIS
KEGG_FOCAL_ADHESION
KEGG_TGF_BETA_SIGNALING_PATHWAY
module 32
BIOCARTA_TGFB_PATHWAY
REACTOME_ANTIGEN_PROCESSING_UBIQUITINATION_PROTEASOME_DEGRADATION
REACTOME_APOPTOSIS
REACTOME_MITOTIC_G1_G1_S_PHASES
REACTOME_SIGNALING_BY_BMP
KEGG_FOCAL_ADHESION
KEGG_WNT_SIGNALING_PATHWAY
module 33
BIOCARTA_TGFB_PATHWAY
REACTOME_ANTIGEN_PROCESSING_UBIQUITINATION_PROTEASOME_DEGRADATION
REACTOME_APOPTOSIS
REACTOME_MITOTIC_G1_G1_S_PHASES
PID_ALK2_PATHWAY
KEGG_FOCAL_ADHESION
KEGG_WNT_SIGNALING_PATHWAY
module 34
BIOCARTA_TGFB_PATHWAY
REACTOME_ANTIGEN_PROCESSING_UBIQUITINATION_PROTEASOME_DEGRADATION
REACTOME_APOPTOSIS
REACTOME_MITOTIC_G1_G1_S_PHASES
KEGG_FOCAL_ADHESION
KEGG_TGF_BETA_SIGNALING_PATHWAY
KEGG_WNT_SIGNALING_PATHWAY
module 35
BIOCARTA_TGFB_PATHWAY
REACTOME_ANTIGEN_PROCESSING_UBIQUITINATION_PROTEASOME_DEGRADATION
REACTOME_EXTRINSIC_PATHWAY_FOR_APOPTOSIS
REACTOME_MITOTIC_G1_G1_S_PHASES
REACTOME_SIGNALING_BY_BMP
KEGG_FOCAL_ADHESION
KEGG_WNT_SIGNALING_PATHWAY
module 36
BIOCARTA_TGFB_PATHWAY
REACTOME_ANTIGEN_PROCESSING_UBIQUITINATION_PROTEASOME_DEGRADATION
REACTOME_EXTRINSIC_PATHWAY_FOR_APOPTOSIS
REACTOME_MITOTIC_G1_G1_S_PHASES
KEGG_FOCAL_ADHESION
KEGG_TGF_BETA_SIGNALING_PATHWAY
KEGG_WNT_SIGNALING_PATHWAY
module 37
BIOCARTA_TGFB_PATHWAY
REACTOME_ANTIGEN_PROCESSING_UBIQUITINATION_PROTEASOME_DEGRADATION
REACTOME_MITOTIC_G1_G1_S_PHASES
REACTOME_SIGNALING_BY_BMP
KEGG_APOPTOSIS
KEGG_FOCAL_ADHESION
KEGG_WNT_SIGNALING_PATHWAY
module 38
BIOCARTA_TGFB_PATHWAY
REACTOME_ANTIGEN_PROCESSING_UBIQUITINATION_PROTEASOME_DEGRADATION
REACTOME_MITOTIC_G1_G1_S_PHASES
PID_ALK2_PATHWAY
KEGG_APOPTOSIS
KEGG_FOCAL_ADHESION
KEGG_WNT_SIGNALING_PATHWAY
module 39
BIOCARTA_TGFB_PATHWAY
REACTOME_ANTIGEN_PROCESSING_UBIQUITINATION_PROTEASOME_DEGRADATION
REACTOME_MITOTIC_G1_G1_S_PHASES
KEGG_APOPTOSIS
KEGG_FOCAL_ADHESION
KEGG_TGF_BETA_SIGNALING_PATHWAY
KEGG_WNT_SIGNALING_PATHWAY
module 40
BIOCARTA_CELLCYCLE_PATHWAY
BIOCARTA_NFKB_PATHWAY
BIOCARTA_TGFB_PATHWAY
PID_ALK1_PATHWAY
REACTOME_ANTIGEN_PROCESSING_UBIQUITINATION_PROTEASOME_DEGRADATION
REACTOME_G1_PHASE
REACTOME_MITOTIC_M_M_G1_PHASES
KEGG_FOCAL_ADHESION
module 41
BIOCARTA_CELLCYCLE_PATHWAY
BIOCARTA_NFKB_PATHWAY
BIOCARTA_TGFB_PATHWAY
PID_ALK1_PATHWAY
REACTOME_CLASS_I_MHC_MEDIATED_ANTIGEN_PROCESSING_PRESENTATION
REACTOME_G1_PHASE
REACTOME_MITOTIC_M_M_G1_PHASES
KEGG_FOCAL_ADHESION
module 42
BIOCARTA_CELLCYCLE_PATHWAY
BIOCARTA_NFKB_PATHWAY
BIOCARTA_TGFB_PATHWAY
REACTOME_ANTIGEN_PROCESSING_UBIQUITINATION_PROTEASOME_DEGRADATION
REACTOME_G1_PHASE
REACTOME_MITOTIC_M_M_G1_PHASES
KEGG_FOCAL_ADHESION
KEGG_TGF_BETA_SIGNALING_PATHWAY
module 43
BIOCARTA_CELLCYCLE_PATHWAY
BIOCARTA_NFKB_PATHWAY
BIOCARTA_TGFB_PATHWAY
REACTOME_CLASS_I_MHC_MEDIATED_ANTIGEN_PROCESSING_PRESENTATION
REACTOME_G1_PHASE
REACTOME_MITOTIC_M_M_G1_PHASES
KEGG_FOCAL_ADHESION
KEGG_TGF_BETA_SIGNALING_PATHWAY
module 44
BIOCARTA_CELLCYCLE_PATHWAY
BIOCARTA_TGFB_PATHWAY
PID_ALK1_PATHWAY
PID_WNT_NONCANONICAL_PATHWAY
REACTOME_ADAPTIVE_IMMUNE_SYSTEM
REACTOME_APOPTOSIS
REACTOME_G1_PHASE
KEGG_FOCAL_ADHESION
module 45
BIOCARTA_CELLCYCLE_PATHWAY
BIOCARTA_TGFB_PATHWAY
PID_ALK1_PATHWAY
PID_WNT_NONCANONICAL_PATHWAY
REACTOME_ADAPTIVE_IMMUNE_SYSTEM
REACTOME_EXTRINSIC_PATHWAY_FOR_APOPTOSIS
REACTOME_G1_PHASE
KEGG_FOCAL_ADHESION
module 46
BIOCARTA_CELLCYCLE_PATHWAY
BIOCARTA_TGFB_PATHWAY
PID_ALK1_PATHWAY
PID_WNT_NONCANONICAL_PATHWAY
REACTOME_ADAPTIVE_IMMUNE_SYSTEM
REACTOME_G1_PHASE
KEGG_APOPTOSIS
KEGG_FOCAL_ADHESION
module 47
BIOCARTA_CELLCYCLE_PATHWAY
BIOCARTA_TGFB_PATHWAY
PID_ALK1_PATHWAY
PID_WNT_NONCANONICAL_PATHWAY
REACTOME_ANTIGEN_PROCESSING_UBIQUITINATION_PROTEASOME_DEGRADATION
REACTOME_APOPTOSIS
REACTOME_G1_PHASE
KEGG_FOCAL_ADHESION
module 48
BIOCARTA_CELLCYCLE_PATHWAY
BIOCARTA_TGFB_PATHWAY
PID_ALK1_PATHWAY
PID_WNT_NONCANONICAL_PATHWAY
REACTOME_ANTIGEN_PROCESSING_UBIQUITINATION_PROTEASOME_DEGRADATION
REACTOME_EXTRINSIC_PATHWAY_FOR_APOPTOSIS
REACTOME_G1_PHASE
REACTOME_MITOTIC_M_M_G1_PHASES
KEGG_FOCAL_ADHESION
module 49
BIOCARTA_CELLCYCLE_PATHWAY
BIOCARTA_TGFB_PATHWAY
PID_ALK1_PATHWAY
PID_WNT_NONCANONICAL_PATHWAY
REACTOME_ANTIGEN_PROCESSING_UBIQUITINATION_PROTEASOME_DEGRADATION
REACTOME_G1_PHASE
REACTOME_MITOTIC_M_M_G1_PHASES
KEGG_APOPTOSIS
KEGG_FOCAL_ADHESION
module 50
BIOCARTA_CELLCYCLE_PATHWAY
BIOCARTA_TGFB_PATHWAY
PID_ALK1_PATHWAY
PID_WNT_NONCANONICAL_PATHWAY
REACTOME_APOPTOSIS
REACTOME_CLASS_I_MHC_MEDIATED_ANTIGEN_PROCESSING_PRESENTATION
REACTOME_G1_PHASE
KEGG_FOCAL_ADHESION
module 51
BIOCARTA_CELLCYCLE_PATHWAY
BIOCARTA_TGFB_PATHWAY
PID_ALK1_PATHWAY
PID_WNT_NONCANONICAL_PATHWAY
REACTOME_APOPTOSIS
REACTOME_G1_PHASE
REACTOME_IMMUNE_SYSTEM
KEGG_FOCAL_ADHESION
module 52
BIOCARTA_CELLCYCLE_PATHWAY
BIOCARTA_TGFB_PATHWAY
PID_ALK1_PATHWAY
PID_WNT_NONCANONICAL_PATHWAY
REACTOME_CLASS_I_MHC_MEDIATED_ANTIGEN_PROCESSING_PRESENTATION
REACTOME_EXTRINSIC_PATHWAY_FOR_APOPTOSIS
REACTOME_G1_PHASE
REACTOME_MITOTIC_M_M_G1_PHASES
KEGG_FOCAL_ADHESION
module 53
BIOCARTA_CELLCYCLE_PATHWAY
BIOCARTA_TGFB_PATHWAY
PID_ALK1_PATHWAY
PID_WNT_NONCANONICAL_PATHWAY
REACTOME_CLASS_I_MHC_MEDIATED_ANTIGEN_PROCESSING_PRESENTATION
REACTOME_G1_PHASE
REACTOME_MITOTIC_M_M_G1_PHASES
KEGG_APOPTOSIS
KEGG_FOCAL_ADHESION
module 54
BIOCARTA_CELLCYCLE_PATHWAY
BIOCARTA_TGFB_PATHWAY
PID_ALK1_PATHWAY
PID_WNT_NONCANONICAL_PATHWAY
REACTOME_EXTRINSIC_PATHWAY_FOR_APOPTOSIS
REACTOME_G1_PHASE
REACTOME_IMMUNE_SYSTEM
KEGG_FOCAL_ADHESION
module 55
BIOCARTA_CELLCYCLE_PATHWAY
BIOCARTA_TGFB_PATHWAY
PID_ALK1_PATHWAY
PID_WNT_NONCANONICAL_PATHWAY
REACTOME_G1_PHASE
REACTOME_IMMUNE_SYSTEM
KEGG_APOPTOSIS
KEGG_FOCAL_ADHESION
module 56
BIOCARTA_CELLCYCLE_PATHWAY
BIOCARTA_TGFB_PATHWAY
PID_ALK1_PATHWAY
REACTOME_ADAPTIVE_IMMUNE_SYSTEM
REACTOME_APOPTOSIS
REACTOME_G1_PHASE
KEGG_FOCAL_ADHESION
KEGG_WNT_SIGNALING_PATHWAY
module 57
BIOCARTA_CELLCYCLE_PATHWAY
BIOCARTA_TGFB_PATHWAY
PID_ALK1_PATHWAY
REACTOME_ADAPTIVE_IMMUNE_SYSTEM
REACTOME_EXTRINSIC_PATHWAY_FOR_APOPTOSIS
REACTOME_G1_PHASE
KEGG_FOCAL_ADHESION
KEGG_WNT_SIGNALING_PATHWAY
module 58
BIOCARTA_CELLCYCLE_PATHWAY
BIOCARTA_TGFB_PATHWAY
PID_ALK1_PATHWAY
REACTOME_ADAPTIVE_IMMUNE_SYSTEM
REACTOME_G1_PHASE
KEGG_APOPTOSIS
KEGG_FOCAL_ADHESION
KEGG_WNT_SIGNALING_PATHWAY
module 59
BIOCARTA_CELLCYCLE_PATHWAY
BIOCARTA_TGFB_PATHWAY
PID_ALK1_PATHWAY
REACTOME_ANTIGEN_PROCESSING_UBIQUITINATION_PROTEASOME_DEGRADATION
REACTOME_APOPTOSIS
REACTOME_G1_PHASE
KEGG_FOCAL_ADHESION
KEGG_WNT_SIGNALING_PATHWAY
module 60
BIOCARTA_CELLCYCLE_PATHWAY
BIOCARTA_TGFB_PATHWAY
PID_ALK1_PATHWAY
REACTOME_ANTIGEN_PROCESSING_UBIQUITINATION_PROTEASOME_DEGRADATION
REACTOME_EXTRINSIC_PATHWAY_FOR_APOPTOSIS
REACTOME_G1_PHASE
REACTOME_MITOTIC_M_M_G1_PHASES
KEGG_FOCAL_ADHESION
KEGG_WNT_SIGNALING_PATHWAY
module 61
BIOCARTA_CELLCYCLE_PATHWAY
BIOCARTA_TGFB_PATHWAY
PID_ALK1_PATHWAY
REACTOME_ANTIGEN_PROCESSING_UBIQUITINATION_PROTEASOME_DEGRADATION
REACTOME_G1_PHASE
REACTOME_MITOTIC_M_M_G1_PHASES
KEGG_APOPTOSIS
KEGG_FOCAL_ADHESION
KEGG_WNT_SIGNALING_PATHWAY
module 62
BIOCARTA_CELLCYCLE_PATHWAY
BIOCARTA_TGFB_PATHWAY
PID_ALK1_PATHWAY
REACTOME_APOPTOSIS
REACTOME_CLASS_I_MHC_MEDIATED_ANTIGEN_PROCESSING_PRESENTATION
REACTOME_G1_PHASE
KEGG_FOCAL_ADHESION
KEGG_WNT_SIGNALING_PATHWAY
module 63
BIOCARTA_CELLCYCLE_PATHWAY
BIOCARTA_TGFB_PATHWAY
PID_ALK1_PATHWAY
REACTOME_APOPTOSIS
REACTOME_G1_PHASE
REACTOME_IMMUNE_SYSTEM
KEGG_FOCAL_ADHESION
KEGG_WNT_SIGNALING_PATHWAY
module 64
BIOCARTA_CELLCYCLE_PATHWAY
BIOCARTA_TGFB_PATHWAY
PID_ALK1_PATHWAY
REACTOME_CLASS_I_MHC_MEDIATED_ANTIGEN_PROCESSING_PRESENTATION
REACTOME_EXTRINSIC_PATHWAY_FOR_APOPTOSIS
REACTOME_G1_PHASE
REACTOME_MITOTIC_M_M_G1_PHASES
KEGG_FOCAL_ADHESION
KEGG_WNT_SIGNALING_PATHWAY
module 65
BIOCARTA_CELLCYCLE_PATHWAY
BIOCARTA_TGFB_PATHWAY
PID_ALK1_PATHWAY
REACTOME_CLASS_I_MHC_MEDIATED_ANTIGEN_PROCESSING_PRESENTATION
REACTOME_G1_PHASE
REACTOME_MITOTIC_M_M_G1_PHASES
KEGG_APOPTOSIS
KEGG_FOCAL_ADHESION
KEGG_WNT_SIGNALING_PATHWAY
module 66
BIOCARTA_CELLCYCLE_PATHWAY
BIOCARTA_TGFB_PATHWAY
PID_ALK1_PATHWAY
REACTOME_EXTRINSIC_PATHWAY_FOR_APOPTOSIS
REACTOME_G1_PHASE
REACTOME_IMMUNE_SYSTEM
KEGG_FOCAL_ADHESION
KEGG_WNT_SIGNALING_PATHWAY
module 67
BIOCARTA_CELLCYCLE_PATHWAY
BIOCARTA_TGFB_PATHWAY
PID_ALK1_PATHWAY
REACTOME_G1_PHASE
REACTOME_IMMUNE_SYSTEM
KEGG_APOPTOSIS
KEGG_FOCAL_ADHESION
KEGG_WNT_SIGNALING_PATHWAY
module 68
BIOCARTA_CELLCYCLE_PATHWAY
BIOCARTA_TGFB_PATHWAY
PID_WNT_NONCANONICAL_PATHWAY
REACTOME_ADAPTIVE_IMMUNE_SYSTEM
REACTOME_APOPTOSIS
REACTOME_G1_PHASE
KEGG_FOCAL_ADHESION
KEGG_TGF_BETA_SIGNALING_PATHWAY
module 69
BIOCARTA_CELLCYCLE_PATHWAY
BIOCARTA_TGFB_PATHWAY
PID_WNT_NONCANONICAL_PATHWAY
REACTOME_ADAPTIVE_IMMUNE_SYSTEM
REACTOME_EXTRINSIC_PATHWAY_FOR_APOPTOSIS
REACTOME_G1_PHASE
KEGG_FOCAL_ADHESION
KEGG_TGF_BETA_SIGNALING_PATHWAY
module 70
BIOCARTA_CELLCYCLE_PATHWAY
BIOCARTA_TGFB_PATHWAY
PID_WNT_NONCANONICAL_PATHWAY
REACTOME_ADAPTIVE_IMMUNE_SYSTEM
REACTOME_G1_PHASE
KEGG_APOPTOSIS
KEGG_FOCAL_ADHESION
KEGG_TGF_BETA_SIGNALING_PATHWAY
module 71
BIOCARTA_CELLCYCLE_PATHWAY
BIOCARTA_TGFB_PATHWAY
PID_WNT_NONCANONICAL_PATHWAY
REACTOME_ANTIGEN_PROCESSING_UBIQUITINATION_PROTEASOME_DEGRADATION
REACTOME_APOPTOSIS
REACTOME_G1_PHASE
KEGG_FOCAL_ADHESION
KEGG_TGF_BETA_SIGNALING_PATHWAY
module 72
BIOCARTA_CELLCYCLE_PATHWAY
BIOCARTA_TGFB_PATHWAY
PID_WNT_NONCANONICAL_PATHWAY
REACTOME_ANTIGEN_PROCESSING_UBIQUITINATION_PROTEASOME_DEGRADATION
REACTOME_EXTRINSIC_PATHWAY_FOR_APOPTOSIS
REACTOME_G1_PHASE
REACTOME_MITOTIC_M_M_G1_PHASES
KEGG_FOCAL_ADHESION
KEGG_TGF_BETA_SIGNALING_PATHWAY
module 73
BIOCARTA_CELLCYCLE_PATHWAY
BIOCARTA_TGFB_PATHWAY
PID_WNT_NONCANONICAL_PATHWAY
REACTOME_ANTIGEN_PROCESSING_UBIQUITINATION_PROTEASOME_DEGRADATION
REACTOME_G1_PHASE
REACTOME_MITOTIC_M_M_G1_PHASES
KEGG_APOPTOSIS
KEGG_FOCAL_ADHESION
KEGG_TGF_BETA_SIGNALING_PATHWAY
module 74
BIOCARTA_CELLCYCLE_PATHWAY
BIOCARTA_TGFB_PATHWAY
PID_WNT_NONCANONICAL_PATHWAY
REACTOME_APOPTOSIS
REACTOME_CLASS_I_MHC_MEDIATED_ANTIGEN_PROCESSING_PRESENTATION
REACTOME_G1_PHASE
KEGG_FOCAL_ADHESION
KEGG_TGF_BETA_SIGNALING_PATHWAY
module 75
BIOCARTA_CELLCYCLE_PATHWAY
BIOCARTA_TGFB_PATHWAY
PID_WNT_NONCANONICAL_PATHWAY
REACTOME_APOPTOSIS
REACTOME_G1_PHASE
REACTOME_IMMUNE_SYSTEM
KEGG_FOCAL_ADHESION
KEGG_TGF_BETA_SIGNALING_PATHWAY
module 76
BIOCARTA_CELLCYCLE_PATHWAY
BIOCARTA_TGFB_PATHWAY
PID_WNT_NONCANONICAL_PATHWAY
REACTOME_CLASS_I_MHC_MEDIATED_ANTIGEN_PROCESSING_PRESENTATION
REACTOME_EXTRINSIC_PATHWAY_FOR_APOPTOSIS
REACTOME_G1_PHASE
REACTOME_MITOTIC_M_M_G1_PHASES
KEGG_FOCAL_ADHESION
KEGG_TGF_BETA_SIGNALING_PATHWAY
module 77
BIOCARTA_CELLCYCLE_PATHWAY
BIOCARTA_TGFB_PATHWAY
PID_WNT_NONCANONICAL_PATHWAY
REACTOME_CLASS_I_MHC_MEDIATED_ANTIGEN_PROCESSING_PRESENTATION
REACTOME_G1_PHASE
REACTOME_MITOTIC_M_M_G1_PHASES
KEGG_APOPTOSIS
KEGG_FOCAL_ADHESION
KEGG_TGF_BETA_SIGNALING_PATHWAY
module 78
BIOCARTA_CELLCYCLE_PATHWAY
BIOCARTA_TGFB_PATHWAY
PID_WNT_NONCANONICAL_PATHWAY
REACTOME_EXTRINSIC_PATHWAY_FOR_APOPTOSIS
REACTOME_G1_PHASE
REACTOME_IMMUNE_SYSTEM
KEGG_FOCAL_ADHESION
KEGG_TGF_BETA_SIGNALING_PATHWAY
module 79
BIOCARTA_CELLCYCLE_PATHWAY
BIOCARTA_TGFB_PATHWAY
PID_WNT_NONCANONICAL_PATHWAY
REACTOME_G1_PHASE
REACTOME_IMMUNE_SYSTEM
KEGG_APOPTOSIS
KEGG_FOCAL_ADHESION
KEGG_TGF_BETA_SIGNALING_PATHWAY
module 80
BIOCARTA_CELLCYCLE_PATHWAY
BIOCARTA_TGFB_PATHWAY
REACTOME_ADAPTIVE_IMMUNE_SYSTEM
REACTOME_APOPTOSIS
REACTOME_G1_PHASE
KEGG_FOCAL_ADHESION
KEGG_TGF_BETA_SIGNALING_PATHWAY
KEGG_WNT_SIGNALING_PATHWAY
module 81
BIOCARTA_CELLCYCLE_PATHWAY
BIOCARTA_TGFB_PATHWAY
REACTOME_ADAPTIVE_IMMUNE_SYSTEM
REACTOME_EXTRINSIC_PATHWAY_FOR_APOPTOSIS
REACTOME_G1_PHASE
KEGG_FOCAL_ADHESION
KEGG_TGF_BETA_SIGNALING_PATHWAY
KEGG_WNT_SIGNALING_PATHWAY
module 82
BIOCARTA_CELLCYCLE_PATHWAY
BIOCARTA_TGFB_PATHWAY
REACTOME_ADAPTIVE_IMMUNE_SYSTEM
REACTOME_G1_PHASE
KEGG_APOPTOSIS
KEGG_FOCAL_ADHESION
KEGG_TGF_BETA_SIGNALING_PATHWAY
KEGG_WNT_SIGNALING_PATHWAY
module 83
BIOCARTA_CELLCYCLE_PATHWAY
BIOCARTA_TGFB_PATHWAY
REACTOME_ANTIGEN_PROCESSING_UBIQUITINATION_PROTEASOME_DEGRADATION
REACTOME_APOPTOSIS
REACTOME_G1_PHASE
KEGG_FOCAL_ADHESION
KEGG_TGF_BETA_SIGNALING_PATHWAY
KEGG_WNT_SIGNALING_PATHWAY
module 84
BIOCARTA_CELLCYCLE_PATHWAY
BIOCARTA_TGFB_PATHWAY
REACTOME_ANTIGEN_PROCESSING_UBIQUITINATION_PROTEASOME_DEGRADATION
REACTOME_EXTRINSIC_PATHWAY_FOR_APOPTOSIS
REACTOME_G1_PHASE
REACTOME_MITOTIC_M_M_G1_PHASES
KEGG_FOCAL_ADHESION
KEGG_TGF_BETA_SIGNALING_PATHWAY
KEGG_WNT_SIGNALING_PATHWAY
module 85
BIOCARTA_CELLCYCLE_PATHWAY
BIOCARTA_TGFB_PATHWAY
REACTOME_ANTIGEN_PROCESSING_UBIQUITINATION_PROTEASOME_DEGRADATION
REACTOME_G1_PHASE
REACTOME_MITOTIC_M_M_G1_PHASES
KEGG_APOPTOSIS
KEGG_FOCAL_ADHESION
KEGG_TGF_BETA_SIGNALING_PATHWAY
KEGG_WNT_SIGNALING_PATHWAY
module 86
BIOCARTA_CELLCYCLE_PATHWAY
BIOCARTA_TGFB_PATHWAY
REACTOME_APOPTOSIS
REACTOME_CLASS_I_MHC_MEDIATED_ANTIGEN_PROCESSING_PRESENTATION
REACTOME_G1_PHASE
KEGG_FOCAL_ADHESION
KEGG_TGF_BETA_SIGNALING_PATHWAY
KEGG_WNT_SIGNALING_PATHWAY
module 87
BIOCARTA_CELLCYCLE_PATHWAY
BIOCARTA_TGFB_PATHWAY
REACTOME_APOPTOSIS
REACTOME_G1_PHASE
REACTOME_IMMUNE_SYSTEM
KEGG_FOCAL_ADHESION
KEGG_TGF_BETA_SIGNALING_PATHWAY
KEGG_WNT_SIGNALING_PATHWAY
module 88
BIOCARTA_CELLCYCLE_PATHWAY
BIOCARTA_TGFB_PATHWAY
REACTOME_CLASS_I_MHC_MEDIATED_ANTIGEN_PROCESSING_PRESENTATION
REACTOME_EXTRINSIC_PATHWAY_FOR_APOPTOSIS
REACTOME_G1_PHASE
REACTOME_MITOTIC_M_M_G1_PHASES
KEGG_FOCAL_ADHESION
KEGG_TGF_BETA_SIGNALING_PATHWAY
KEGG_WNT_SIGNALING_PATHWAY
module 89
BIOCARTA_CELLCYCLE_PATHWAY
BIOCARTA_TGFB_PATHWAY
REACTOME_CLASS_I_MHC_MEDIATED_ANTIGEN_PROCESSING_PRESENTATION
REACTOME_G1_PHASE
REACTOME_MITOTIC_M_M_G1_PHASES
KEGG_APOPTOSIS
KEGG_FOCAL_ADHESION
KEGG_TGF_BETA_SIGNALING_PATHWAY
KEGG_WNT_SIGNALING_PATHWAY
module 90
BIOCARTA_CELLCYCLE_PATHWAY
BIOCARTA_TGFB_PATHWAY
REACTOME_EXTRINSIC_PATHWAY_FOR_APOPTOSIS
REACTOME_G1_PHASE
REACTOME_IMMUNE_SYSTEM
KEGG_FOCAL_ADHESION
KEGG_TGF_BETA_SIGNALING_PATHWAY
KEGG_WNT_SIGNALING_PATHWAY
module 91
BIOCARTA_CELLCYCLE_PATHWAY
BIOCARTA_TGFB_PATHWAY
REACTOME_G1_PHASE
REACTOME_IMMUNE_SYSTEM
KEGG_APOPTOSIS
KEGG_FOCAL_ADHESION
KEGG_TGF_BETA_SIGNALING_PATHWAY
KEGG_WNT_SIGNALING_PATHWAY
module 92
BIOCARTA_NFKB_PATHWAY
BIOCARTA_TGFB_PATHWAY
PID_ALK1_PATHWAY
REACTOME_ANTIGEN_PROCESSING_UBIQUITINATION_PROTEASOME_DEGRADATION
REACTOME_G1_PHASE
REACTOME_DNA_REPLICATION
KEGG_FOCAL_ADHESION
module 93
BIOCARTA_NFKB_PATHWAY
BIOCARTA_TGFB_PATHWAY
PID_ALK1_PATHWAY
REACTOME_ANTIGEN_PROCESSING_UBIQUITINATION_PROTEASOME_DEGRADATION
REACTOME_MITOTIC_M_M_G1_PHASES
REACTOME_G0_AND_EARLY_G1
KEGG_FOCAL_ADHESION
module 94
BIOCARTA_NFKB_PATHWAY
BIOCARTA_TGFB_PATHWAY
PID_ALK1_PATHWAY
REACTOME_ANTIGEN_PROCESSING_UBIQUITINATION_PROTEASOME_DEGRADATION
REACTOME_CELL_CYCLE_MITOTIC
KEGG_FOCAL_ADHESION
module 95
BIOCARTA_NFKB_PATHWAY
BIOCARTA_TGFB_PATHWAY
PID_ALK1_PATHWAY
REACTOME_ANTIGEN_PROCESSING_UBIQUITINATION_PROTEASOME_DEGRADATION
REACTOME_DNA_REPLICATION
REACTOME_G0_AND_EARLY_G1
KEGG_FOCAL_ADHESION
module 96
IOCARTA_NFKB_PATHWAY
BIOCARTA_TGFB_PATHWAY
PID_ALK1_PATHWAY
REACTOME_ANTIGEN_PROCESSING_UBIQUITINATION_PROTEASOME_DEGRADATION
KEGG_FOCAL_ADHESION
KEGG_CELL_CYCLE
module 97
IOCARTA_NFKB_PATHWAY
BIOCARTA_TGFB_PATHWAY
PID_ALK1_PATHWAY
REACTOME_CLASS_I_MHC_MEDIATED_ANTIGEN_PROCESSING_PRESENTATION
REACTOME_G1_PHASE
REACTOME_DNA_REPLICATION
KEGG_FOCAL_ADHESION
module 98
IOCARTA_NFKB_PATHWAY
BIOCARTA_TGFB_PATHWAY
PID_ALK1_PATHWAY
REACTOME_CLASS_I_MHC_MEDIATED_ANTIGEN_PROCESSING_PRESENTATION
REACTOME_MITOTIC_M_M_G1_PHASES
REACTOME_G0_AND_EARLY_G1
KEGG_FOCAL_ADHESION
module 99
IOCARTA_NFKB_PATHWAY
BIOCARTA_TGFB_PATHWAY
PID_ALK1_PATHWAY
REACTOME_CLASS_I_MHC_MEDIATED_ANTIGEN_PROCESSING_PRESENTATION
REACTOME_CELL_CYCLE_MITOTIC
KEGG_FOCAL_ADHESION
module 100
IOCARTA_NFKB_PATHWAY
BIOCARTA_TGFB_PATHWAY
PID_ALK1_PATHWAY
REACTOME_CLASS_I_MHC_MEDIATED_ANTIGEN_PROCESSING_PRESENTATION
REACTOME_DNA_REPLICATION
REACTOME_G0_AND_EARLY_G1
KEGG_FOCAL_ADHESION
module 101
BIOCARTA_NFKB_PATHWAY
BIOCARTA_TGFB_PATHWAY
PID_ALK1_PATHWAY
REACTOME_CLASS_I_MHC_MEDIATED_ANTIGEN_PROCESSING_PRESENTATION
KEGG_FOCAL_ADHESION
KEGG_CELL_CYCLE
module 102
BIOCARTA_NFKB_PATHWAY
BIOCARTA_TGFB_PATHWAY
REACTOME_ANTIGEN_PROCESSING_UBIQUITINATION_PROTEASOME_DEGRADATION
REACTOME_G1_PHASE
REACTOME_MITOTIC_M_M_G1_PHASES
REACTOME_SIGNALING_BY_BMP
KEGG_FOCAL_ADHESION
module 103
BIOCARTA_NFKB_PATHWAY
BIOCARTA_TGFB_PATHWAY
REACTOME_ANTIGEN_PROCESSING_UBIQUITINATION_PROTEASOME_DEGRADATION
REACTOME_G1_PHASE
REACTOME_DNA_REPLICATION
REACTOME_SIGNALING_BY_BMP
KEGG_FOCAL_ADHESION
module 104
BIOCARTA_NFKB_PATHWAY
BIOCARTA_TGFB_PATHWAY
REACTOME_ANTIGEN_PROCESSING_UBIQUITINATION_PROTEASOME_DEGRADATION
REACTOME_G1_PHASE
REACTOME_DNA_REPLICATION
KEGG_FOCAL_ADHESION
KEGG_TGF_BETA_SIGNALING_PATHWAY
module 105
BIOCARTA_NFKB_PATHWAY
BIOCARTA_TGFB_PATHWAY
REACTOME_ANTIGEN_PROCESSING_UBIQUITINATION_PROTEASOME_DEGRADATION
REACTOME_MITOTIC_M_M_G1_PHASES
REACTOME_G0_AND_EARLY_G1
REACTOME_SIGNALING_BY_BMP
KEGG_FOCAL_ADHESION
module 106
BIOCARTA_NFKB_PATHWAY
BIOCARTA_TGFB_PATHWAY
REACTOME_ANTIGEN_PROCESSING_UBIQUITINATION_PROTEASOME_DEGRADATION
REACTOME_MITOTIC_M_M_G1_PHASES
REACTOME_G0_AND_EARLY_G1
KEGG_FOCAL_ADHESION
KEGG_TGF_BETA_SIGNALING_PATHWAY
module 107
BIOCARTA_NFKB_PATHWAY
BIOCARTA_TGFB_PATHWAY
REACTOME_ANTIGEN_PROCESSING_UBIQUITINATION_PROTEASOME_DEGRADATION
REACTOME_CELL_CYCLE_MITOTIC
REACTOME_SIGNALING_BY_BMP
KEGG_FOCAL_ADHESION
module 108
BIOCARTA_NFKB_PATHWAY
BIOCARTA_TGFB_PATHWAY
REACTOME_ANTIGEN_PROCESSING_UBIQUITINATION_PROTEASOME_DEGRADATION
REACTOME_CELL_CYCLE_MITOTIC
KEGG_FOCAL_ADHESION
KEGG_TGF_BETA_SIGNALING_PATHWAY
module 109
BIOCARTA_NFKB_PATHWAY
BIOCARTA_TGFB_PATHWAY
REACTOME_ANTIGEN_PROCESSING_UBIQUITINATION_PROTEASOME_DEGRADATION
REACTOME_DNA_REPLICATION
REACTOME_G0_AND_EARLY_G1
REACTOME_SIGNALING_BY_BMP
KEGG_FOCAL_ADHESION
module 110
BIOCARTA_NFKB_PATHWAY
BIOCARTA_TGFB_PATHWAY
REACTOME_ANTIGEN_PROCESSING_UBIQUITINATION_PROTEASOME_DEGRADATION
REACTOME_DNA_REPLICATION
REACTOME_G0_AND_EARLY_G1
KEGG_FOCAL_ADHESION
KEGG_TGF_BETA_SIGNALING_PATHWAY
module 111
BIOCARTA_NFKB_PATHWAY
BIOCARTA_TGFB_PATHWAY
REACTOME_ANTIGEN_PROCESSING_UBIQUITINATION_PROTEASOME_DEGRADATION
REACTOME_SIGNALING_BY_BMP
KEGG_FOCAL_ADHESION
KEGG_CELL_CYCLE
module 112
BIOCARTA_NFKB_PATHWAY
BIOCARTA_TGFB_PATHWAY
REACTOME_ANTIGEN_PROCESSING_UBIQUITINATION_PROTEASOME_DEGRADATION
KEGG_FOCAL_ADHESION
KEGG_TGF_BETA_SIGNALING_PATHWAY
KEGG_CELL_CYCLE
module 113
BIOCARTA_NFKB_PATHWAY
BIOCARTA_TGFB_PATHWAY
REACTOME_CLASS_I_MHC_MEDIATED_ANTIGEN_PROCESSING_PRESENTATION
REACTOME_G1_PHASE
REACTOME_MITOTIC_M_M_G1_PHASES
REACTOME_SIGNALING_BY_BMP
KEGG_FOCAL_ADHESION
module 114
BIOCARTA_NFKB_PATHWAY
BIOCARTA_TGFB_PATHWAY
REACTOME_CLASS_I_MHC_MEDIATED_ANTIGEN_PROCESSING_PRESENTATION
REACTOME_G1_PHASE
REACTOME_DNA_REPLICATION
REACTOME_SIGNALING_BY_BMP
KEGG_FOCAL_ADHESION
module 115
BIOCARTA_NFKB_PATHWAY
BIOCARTA_TGFB_PATHWAY
REACTOME_CLASS_I_MHC_MEDIATED_ANTIGEN_PROCESSING_PRESENTATION
REACTOME_G1_PHASE
REACTOME_DNA_REPLICATION
KEGG_FOCAL_ADHESION
KEGG_TGF_BETA_SIGNALING_PATHWAY
module 116
BIOCARTA_NFKB_PATHWAY
BIOCARTA_TGFB_PATHWAY
REACTOME_CLASS_I_MHC_MEDIATED_ANTIGEN_PROCESSING_PRESENTATION
REACTOME_MITOTIC_M_M_G1_PHASES
REACTOME_G0_AND_EARLY_G1
REACTOME_SIGNALING_BY_BMP
KEGG_FOCAL_ADHESION
module 117
BIOCARTA_NFKB_PATHWAY
BIOCARTA_TGFB_PATHWAY
REACTOME_CLASS_I_MHC_MEDIATED_ANTIGEN_PROCESSING_PRESENTATION
REACTOME_MITOTIC_M_M_G1_PHASES
REACTOME_G0_AND_EARLY_G1
KEGG_FOCAL_ADHESION
KEGG_TGF_BETA_SIGNALING_PATHWAY
module 118
BIOCARTA_NFKB_PATHWAY
BIOCARTA_TGFB_PATHWAY
REACTOME_CLASS_I_MHC_MEDIATED_ANTIGEN_PROCESSING_PRESENTATION
REACTOME_CELL_CYCLE_MITOTIC
REACTOME_SIGNALING_BY_BMP
KEGG_FOCAL_ADHESION
module 119
BIOCARTA_NFKB_PATHWAY
BIOCARTA_TGFB_PATHWAY
REACTOME_CLASS_I_MHC_MEDIATED_ANTIGEN_PROCESSING_PRESENTATION
REACTOME_CELL_CYCLE_MITOTIC
KEGG_FOCAL_ADHESION
KEGG_TGF_BETA_SIGNALING_PATHWAY
module 120
BIOCARTA_NFKB_PATHWAY
BIOCARTA_TGFB_PATHWAY
REACTOME_CLASS_I_MHC_MEDIATED_ANTIGEN_PROCESSING_PRESENTATION
REACTOME_DNA_REPLICATION
REACTOME_G0_AND_EARLY_G1
REACTOME_SIGNALING_BY_BMP
KEGG_FOCAL_ADHESION
module 121
BIOCARTA_NFKB_PATHWAY
BIOCARTA_TGFB_PATHWAY
REACTOME_CLASS_I_MHC_MEDIATED_ANTIGEN_PROCESSING_PRESENTATION
REACTOME_DNA_REPLICATION
REACTOME_G0_AND_EARLY_G1
KEGG_FOCAL_ADHESION
KEGG_TGF_BETA_SIGNALING_PATHWAY
module 122
BIOCARTA_NFKB_PATHWAY
BIOCARTA_TGFB_PATHWAY
REACTOME_CLASS_I_MHC_MEDIATED_ANTIGEN_PROCESSING_PRESENTATION
REACTOME_SIGNALING_BY_BMP
KEGG_FOCAL_ADHESION
KEGG_CELL_CYCLE
module 123
BIOCARTA_NFKB_PATHWAY
BIOCARTA_TGFB_PATHWAY
REACTOME_CLASS_I_MHC_MEDIATED_ANTIGEN_PROCESSING_PRESENTATION
KEGG_FOCAL_ADHESION
KEGG_TGF_BETA_SIGNALING_PATHWAY
KEGG_CELL_CYCLE
module 124
BIOCARTA_TGFB_PATHWAY
PID_ALK1_PATHWAY
PID_WNT_NONCANONICAL_PATHWAY
REACTOME_APOPTOSIS
REACTOME_IMMUNE_SYSTEM
REACTOME_CELL_CYCLE_MITOTIC
KEGG_FOCAL_ADHESION
module 125
BIOCARTA_TGFB_PATHWAY
PID_ALK1_PATHWAY
PID_WNT_NONCANONICAL_PATHWAY
REACTOME_APOPTOSIS
REACTOME_IMMUNE_SYSTEM
REACTOME_G0_AND_EARLY_G1
KEGG_FOCAL_ADHESION
module 126
BIOCARTA_TGFB_PATHWAY
PID_ALK1_PATHWAY
PID_WNT_NONCANONICAL_PATHWAY
REACTOME_APOPTOSIS
REACTOME_IMMUNE_SYSTEM
KEGG_FOCAL_ADHESION
KEGG_CELL_CYCLE
module 127
BIOCARTA_TGFB_PATHWAY
PID_ALK1_PATHWAY
PID_WNT_NONCANONICAL_PATHWAY
REACTOME_EXTRINSIC_PATHWAY_FOR_APOPTOSIS
REACTOME_IMMUNE_SYSTEM
REACTOME_CELL_CYCLE_MITOTIC
KEGG_FOCAL_ADHESION
module 128
BIOCARTA_TGFB_PATHWAY
PID_ALK1_PATHWAY
PID_WNT_NONCANONICAL_PATHWAY
REACTOME_EXTRINSIC_PATHWAY_FOR_APOPTOSIS
REACTOME_IMMUNE_SYSTEM
REACTOME_G0_AND_EARLY_G1
KEGG_FOCAL_ADHESION
module 129
BIOCARTA_TGFB_PATHWAY
PID_ALK1_PATHWAY
PID_WNT_NONCANONICAL_PATHWAY
REACTOME_EXTRINSIC_PATHWAY_FOR_APOPTOSIS
REACTOME_IMMUNE_SYSTEM
KEGG_FOCAL_ADHESION
KEGG_CELL_CYCLE
module 130
BIOCARTA_TGFB_PATHWAY
PID_ALK1_PATHWAY
PID_WNT_NONCANONICAL_PATHWAY
REACTOME_IMMUNE_SYSTEM
REACTOME_CELL_CYCLE_MITOTIC
KEGG_APOPTOSIS
KEGG_FOCAL_ADHESION
module 131
BIOCARTA_TGFB_PATHWAY
PID_ALK1_PATHWAY
PID_WNT_NONCANONICAL_PATHWAY
REACTOME_IMMUNE_SYSTEM
REACTOME_G0_AND_EARLY_G1
KEGG_APOPTOSIS
KEGG_FOCAL_ADHESION
module 132
BIOCARTA_TGFB_PATHWAY
PID_ALK1_PATHWAY
PID_WNT_NONCANONICAL_PATHWAY
REACTOME_IMMUNE_SYSTEM
KEGG_APOPTOSIS
KEGG_FOCAL_ADHESION
KEGG_CELL_CYCLE
module 133
BIOCARTA_TGFB_PATHWAY
PID_ALK1_PATHWAY
REACTOME_APOPTOSIS
REACTOME_IMMUNE_SYSTEM
REACTOME_CELL_CYCLE_MITOTIC
KEGG_FOCAL_ADHESION
KEGG_WNT_SIGNALING_PATHWAY
module 134
BIOCARTA_TGFB_PATHWAY
PID_ALK1_PATHWAY
REACTOME_APOPTOSIS
REACTOME_IMMUNE_SYSTEM
REACTOME_G0_AND_EARLY_G1
KEGG_FOCAL_ADHESION
KEGG_WNT_SIGNALING_PATHWAY
module 135
BIOCARTA_TGFB_PATHWAY
PID_ALK1_PATHWAY
REACTOME_APOPTOSIS
REACTOME_IMMUNE_SYSTEM
KEGG_FOCAL_ADHESION
KEGG_WNT_SIGNALING_PATHWAY
KEGG_CELL_CYCLE
module 136
BIOCARTA_TGFB_PATHWAY
PID_ALK1_PATHWAY
REACTOME_EXTRINSIC_PATHWAY_FOR_APOPTOSIS
REACTOME_IMMUNE_SYSTEM
REACTOME_CELL_CYCLE_MITOTIC
KEGG_FOCAL_ADHESION
KEGG_WNT_SIGNALING_PATHWAY
module 137
BIOCARTA_TGFB_PATHWAY
PID_ALK1_PATHWAY
REACTOME_EXTRINSIC_PATHWAY_FOR_APOPTOSIS
REACTOME_IMMUNE_SYSTEM
REACTOME_G0_AND_EARLY_G1
KEGG_FOCAL_ADHESION
KEGG_WNT_SIGNALING_PATHWAY
module 138
BIOCARTA_TGFB_PATHWAY
PID_ALK1_PATHWAY
REACTOME_EXTRINSIC_PATHWAY_FOR_APOPTOSIS
REACTOME_IMMUNE_SYSTEM
KEGG_FOCAL_ADHESION
KEGG_WNT_SIGNALING_PATHWAY
KEGG_CELL_CYCLE
module 139
BIOCARTA_TGFB_PATHWAY
PID_ALK1_PATHWAY
REACTOME_IMMUNE_SYSTEM
REACTOME_CELL_CYCLE_MITOTIC
KEGG_APOPTOSIS
KEGG_FOCAL_ADHESION
KEGG_WNT_SIGNALING_PATHWAY
module 140
BIOCARTA_TGFB_PATHWAY
PID_ALK1_PATHWAY
REACTOME_IMMUNE_SYSTEM
REACTOME_G0_AND_EARLY_G1
KEGG_APOPTOSIS
KEGG_FOCAL_ADHESION
KEGG_WNT_SIGNALING_PATHWAY
module 141
BIOCARTA_TGFB_PATHWAY
PID_ALK1_PATHWAY
REACTOME_IMMUNE_SYSTEM
KEGG_APOPTOSIS
KEGG_FOCAL_ADHESION
KEGG_WNT_SIGNALING_PATHWAY
KEGG_CELL_CYCLE
module 142
BIOCARTA_TGFB_PATHWAY
PID_WNT_NONCANONICAL_PATHWAY
REACTOME_APOPTOSIS
REACTOME_G1_PHASE
REACTOME_IMMUNE_SYSTEM
REACTOME_SIGNALING_BY_BMP
KEGG_FOCAL_ADHESION
module 143
BIOCARTA_TGFB_PATHWAY
PID_WNT_NONCANONICAL_PATHWAY
REACTOME_APOPTOSIS
REACTOME_G1_PHASE
REACTOME_IMMUNE_SYSTEM
PID_ALK2_PATHWAY
KEGG_FOCAL_ADHESION
module 144
BIOCARTA_TGFB_PATHWAY
PID_WNT_NONCANONICAL_PATHWAY
REACTOME_APOPTOSIS
REACTOME_IMMUNE_SYSTEM
REACTOME_CELL_CYCLE_MITOTIC
REACTOME_SIGNALING_BY_BMP
KEGG_FOCAL_ADHESION
module 145
BIOCARTA_TGFB_PATHWAY
PID_WNT_NONCANONICAL_PATHWAY
REACTOME_APOPTOSIS
REACTOME_IMMUNE_SYSTEM
REACTOME_CELL_CYCLE_MITOTIC
PID_ALK2_PATHWAY
KEGG_FOCAL_ADHESION
module 146
BIOCARTA_TGFB_PATHWAY
PID_WNT_NONCANONICAL_PATHWAY
REACTOME_APOPTOSIS
REACTOME_IMMUNE_SYSTEM
REACTOME_CELL_CYCLE_MITOTIC
KEGG_FOCAL_ADHESION
KEGG_TGF_BETA_SIGNALING_PATHWAY
module 147
BIOCARTA_TGFB_PATHWAY
PID_WNT_NONCANONICAL_PATHWAY
REACTOME_APOPTOSIS
REACTOME_IMMUNE_SYSTEM
REACTOME_G0_AND_EARLY_G1
REACTOME_SIGNALING_BY_BMP
KEGG_FOCAL_ADHESION
module 148
BIOCARTA_TGFB_PATHWAY
PID_WNT_NONCANONICAL_PATHWAY
REACTOME_APOPTOSIS
REACTOME_IMMUNE_SYSTEM
REACTOME_G0_AND_EARLY_G1
KEGG_FOCAL_ADHESION
KEGG_TGF_BETA_SIGNALING_PATHWAY
module 149
BIOCARTA_TGFB_PATHWAY
PID_WNT_NONCANONICAL_PATHWAY
REACTOME_APOPTOSIS
REACTOME_IMMUNE_SYSTEM
REACTOME_SIGNALING_BY_BMP
KEGG_FOCAL_ADHESION
KEGG_CELL_CYCLE
module 150
BIOCARTA_TGFB_PATHWAY
PID_WNT_NONCANONICAL_PATHWAY
REACTOME_APOPTOSIS
REACTOME_IMMUNE_SYSTEM
PID_ALK2_PATHWAY
KEGG_FOCAL_ADHESION
KEGG_CELL_CYCLE
module 151
BIOCARTA_TGFB_PATHWAY
PID_WNT_NONCANONICAL_PATHWAY
REACTOME_APOPTOSIS
REACTOME_IMMUNE_SYSTEM
KEGG_FOCAL_ADHESION
KEGG_TGF_BETA_SIGNALING_PATHWAY
KEGG_CELL_CYCLE
module 152
BIOCARTA_TGFB_PATHWAY
PID_WNT_NONCANONICAL_PATHWAY
REACTOME_EXTRINSIC_PATHWAY_FOR_APOPTOSIS
REACTOME_G1_PHASE
REACTOME_IMMUNE_SYSTEM
REACTOME_SIGNALING_BY_BMP
KEGG_FOCAL_ADHESION
module 153
BIOCARTA_TGFB_PATHWAY
PID_WNT_NONCANONICAL_PATHWAY
REACTOME_EXTRINSIC_PATHWAY_FOR_APOPTOSIS
REACTOME_IMMUNE_SYSTEM
REACTOME_CELL_CYCLE_MITOTIC
REACTOME_SIGNALING_BY_BMP
KEGG_FOCAL_ADHESION
module 154
BIOCARTA_TGFB_PATHWAY
PID_WNT_NONCANONICAL_PATHWAY
REACTOME_EXTRINSIC_PATHWAY_FOR_APOPTOSIS
REACTOME_IMMUNE_SYSTEM
REACTOME_CELL_CYCLE_MITOTIC
KEGG_FOCAL_ADHESION
KEGG_TGF_BETA_SIGNALING_PATHWAY
module 155
BIOCARTA_TGFB_PATHWAY
PID_WNT_NONCANONICAL_PATHWAY
REACTOME_EXTRINSIC_PATHWAY_FOR_APOPTOSIS
REACTOME_IMMUNE_SYSTEM
REACTOME_G0_AND_EARLY_G1
REACTOME_SIGNALING_BY_BMP
KEGG_FOCAL_ADHESION
module 156
BIOCARTA_TGFB_PATHWAY
PID_WNT_NONCANONICAL_PATHWAY
REACTOME_EXTRINSIC_PATHWAY_FOR_APOPTOSIS
REACTOME_IMMUNE_SYSTEM
REACTOME_G0_AND_EARLY_G1
KEGG_FOCAL_ADHESION
KEGG_TGF_BETA_SIGNALING_PATHWAY
module 157
BIOCARTA_TGFB_PATHWAY
PID_WNT_NONCANONICAL_PATHWAY
REACTOME_EXTRINSIC_PATHWAY_FOR_APOPTOSIS
REACTOME_IMMUNE_SYSTEM
REACTOME_SIGNALING_BY_BMP
KEGG_FOCAL_ADHESION
KEGG_CELL_CYCLE
module 158
BIOCARTA_TGFB_PATHWAY
PID_WNT_NONCANONICAL_PATHWAY
REACTOME_EXTRINSIC_PATHWAY_FOR_APOPTOSIS
REACTOME_IMMUNE_SYSTEM
KEGG_FOCAL_ADHESION
KEGG_TGF_BETA_SIGNALING_PATHWAY
KEGG_CELL_CYCLE
module 159
BIOCARTA_TGFB_PATHWAY
PID_WNT_NONCANONICAL_PATHWAY
REACTOME_G1_PHASE
REACTOME_IMMUNE_SYSTEM
REACTOME_SIGNALING_BY_BMP
KEGG_APOPTOSIS
KEGG_FOCAL_ADHESION
module 160
BIOCARTA_TGFB_PATHWAY
PID_WNT_NONCANONICAL_PATHWAY
REACTOME_G1_PHASE
REACTOME_IMMUNE_SYSTEM
PID_ALK2_PATHWAY
KEGG_APOPTOSIS
KEGG_FOCAL_ADHESION
module 161
BIOCARTA_TGFB_PATHWAY
PID_WNT_NONCANONICAL_PATHWAY
REACTOME_IMMUNE_SYSTEM
REACTOME_CELL_CYCLE_MITOTIC
REACTOME_SIGNALING_BY_BMP
KEGG_APOPTOSIS
KEGG_FOCAL_ADHESION
module 162
BIOCARTA_TGFB_PATHWAY
PID_WNT_NONCANONICAL_PATHWAY
REACTOME_IMMUNE_SYSTEM
REACTOME_CELL_CYCLE_MITOTIC
PID_ALK2_PATHWAY
KEGG_APOPTOSIS
KEGG_FOCAL_ADHESION
module 163
BIOCARTA_TGFB_PATHWAY
PID_WNT_NONCANONICAL_PATHWAY
REACTOME_IMMUNE_SYSTEM
REACTOME_CELL_CYCLE_MITOTIC
KEGG_APOPTOSIS
KEGG_FOCAL_ADHESION
KEGG_TGF_BETA_SIGNALING_PATHWAY
module 164
BIOCARTA_TGFB_PATHWAY
PID_WNT_NONCANONICAL_PATHWAY
REACTOME_IMMUNE_SYSTEM
REACTOME_G0_AND_EARLY_G1
REACTOME_SIGNALING_BY_BMP
KEGG_APOPTOSIS
KEGG_FOCAL_ADHESION
module 165
BIOCARTA_TGFB_PATHWAY
PID_WNT_NONCANONICAL_PATHWAY
REACTOME_IMMUNE_SYSTEM
REACTOME_G0_AND_EARLY_G1
KEGG_APOPTOSIS
KEGG_FOCAL_ADHESION
KEGG_TGF_BETA_SIGNALING_PATHWAY
module 166
BIOCARTA_TGFB_PATHWAY
PID_WNT_NONCANONICAL_PATHWAY
REACTOME_IMMUNE_SYSTEM
REACTOME_SIGNALING_BY_BMP
KEGG_APOPTOSIS
KEGG_FOCAL_ADHESION
KEGG_CELL_CYCLE
module 167
BIOCARTA_TGFB_PATHWAY
PID_WNT_NONCANONICAL_PATHWAY
REACTOME_IMMUNE_SYSTEM
PID_ALK2_PATHWAY
KEGG_APOPTOSIS
KEGG_FOCAL_ADHESION
KEGG_CELL_CYCLE
module 168
BIOCARTA_TGFB_PATHWAY
PID_WNT_NONCANONICAL_PATHWAY
REACTOME_IMMUNE_SYSTEM
KEGG_APOPTOSIS
KEGG_FOCAL_ADHESION
KEGG_TGF_BETA_SIGNALING_PATHWAY
KEGG_CELL_CYCLE
module 169
BIOCARTA_TGFB_PATHWAY
REACTOME_APOPTOSIS
REACTOME_G1_PHASE
REACTOME_IMMUNE_SYSTEM
REACTOME_SIGNALING_BY_BMP
KEGG_FOCAL_ADHESION
KEGG_WNT_SIGNALING_PATHWAY
module 170
BIOCARTA_TGFB_PATHWAY
REACTOME_APOPTOSIS
REACTOME_G1_PHASE
REACTOME_IMMUNE_SYSTEM
PID_ALK2_PATHWAY
KEGG_FOCAL_ADHESION
KEGG_WNT_SIGNALING_PATHWAY
module 171
BIOCARTA_TGFB_PATHWAY
REACTOME_APOPTOSIS
REACTOME_IMMUNE_SYSTEM
REACTOME_CELL_CYCLE_MITOTIC
REACTOME_SIGNALING_BY_BMP
KEGG_FOCAL_ADHESION
KEGG_WNT_SIGNALING_PATHWAY
module 172
BIOCARTA_TGFB_PATHWAY
REACTOME_APOPTOSIS
REACTOME_IMMUNE_SYSTEM
REACTOME_CELL_CYCLE_MITOTIC
PID_ALK2_PATHWAY
KEGG_FOCAL_ADHESION
KEGG_WNT_SIGNALING_PATHWAY
module 173
BIOCARTA_TGFB_PATHWAY
REACTOME_APOPTOSIS
REACTOME_IMMUNE_SYSTEM
REACTOME_CELL_CYCLE_MITOTIC
KEGG_FOCAL_ADHESION
KEGG_TGF_BETA_SIGNALING_PATHWAY
KEGG_WNT_SIGNALING_PATHWAY
module 174
BIOCARTA_TGFB_PATHWAY
REACTOME_APOPTOSIS
REACTOME_IMMUNE_SYSTEM
REACTOME_G0_AND_EARLY_G1
REACTOME_SIGNALING_BY_BMP
KEGG_FOCAL_ADHESION
KEGG_WNT_SIGNALING_PATHWAY
module 175
BIOCARTA_TGFB_PATHWAY
REACTOME_APOPTOSIS
REACTOME_IMMUNE_SYSTEM
REACTOME_G0_AND_EARLY_G1
KEGG_FOCAL_ADHESION
KEGG_TGF_BETA_SIGNALING_PATHWAY
KEGG_WNT_SIGNALING_PATHWAY
module 176
BIOCARTA_TGFB_PATHWAY
REACTOME_APOPTOSIS
REACTOME_IMMUNE_SYSTEM
REACTOME_SIGNALING_BY_BMP
KEGG_FOCAL_ADHESION
KEGG_WNT_SIGNALING_PATHWAY
KEGG_CELL_CYCLE
module 177
BIOCARTA_TGFB_PATHWAY
REACTOME_APOPTOSIS
REACTOME_IMMUNE_SYSTEM
PID_ALK2_PATHWAY
KEGG_FOCAL_ADHESION
KEGG_WNT_SIGNALING_PATHWAY
KEGG_CELL_CYCLE
module 178
BIOCARTA_TGFB_PATHWAY
REACTOME_APOPTOSIS
REACTOME_IMMUNE_SYSTEM
KEGG_FOCAL_ADHESION
KEGG_TGF_BETA_SIGNALING_PATHWAY
KEGG_WNT_SIGNALING_PATHWAY
KEGG_CELL_CYCLE
module 179
BIOCARTA_TGFB_PATHWAY
REACTOME_EXTRINSIC_PATHWAY_FOR_APOPTOSIS
REACTOME_G1_PHASE
REACTOME_IMMUNE_SYSTEM
REACTOME_SIGNALING_BY_BMP
KEGG_FOCAL_ADHESION
KEGG_WNT_SIGNALING_PATHWAY
module 180
BIOCARTA_TGFB_PATHWAY
REACTOME_EXTRINSIC_PATHWAY_FOR_APOPTOSIS
REACTOME_IMMUNE_SYSTEM
REACTOME_CELL_CYCLE_MITOTIC
REACTOME_SIGNALING_BY_BMP
KEGG_FOCAL_ADHESION
KEGG_WNT_SIGNALING_PATHWAY
module 181
BIOCARTA_TGFB_PATHWAY
REACTOME_EXTRINSIC_PATHWAY_FOR_APOPTOSIS
REACTOME_IMMUNE_SYSTEM
REACTOME_CELL_CYCLE_MITOTIC
KEGG_FOCAL_ADHESION
KEGG_TGF_BETA_SIGNALING_PATHWAY
KEGG_WNT_SIGNALING_PATHWAY
module 182
BIOCARTA_TGFB_PATHWAY
REACTOME_EXTRINSIC_PATHWAY_FOR_APOPTOSIS
REACTOME_IMMUNE_SYSTEM
REACTOME_G0_AND_EARLY_G1
REACTOME_SIGNALING_BY_BMP
KEGG_FOCAL_ADHESION
KEGG_WNT_SIGNALING_PATHWAY
module 183
BIOCARTA_TGFB_PATHWAY
REACTOME_EXTRINSIC_PATHWAY_FOR_APOPTOSIS
REACTOME_IMMUNE_SYSTEM
REACTOME_G0_AND_EARLY_G1
KEGG_FOCAL_ADHESION
KEGG_TGF_BETA_SIGNALING_PATHWAY
KEGG_WNT_SIGNALING_PATHWAY
module 184
BIOCARTA_TGFB_PATHWAY
REACTOME_EXTRINSIC_PATHWAY_FOR_APOPTOSIS
REACTOME_IMMUNE_SYSTEM
REACTOME_SIGNALING_BY_BMP
KEGG_FOCAL_ADHESION
KEGG_WNT_SIGNALING_PATHWAY
KEGG_CELL_CYCLE
module 185
BIOCARTA_TGFB_PATHWAY
REACTOME_EXTRINSIC_PATHWAY_FOR_APOPTOSIS
REACTOME_IMMUNE_SYSTEM
KEGG_FOCAL_ADHESION
KEGG_TGF_BETA_SIGNALING_PATHWAY
KEGG_WNT_SIGNALING_PATHWAY
KEGG_CELL_CYCLE
module 186
BIOCARTA_TGFB_PATHWAY
REACTOME_G1_PHASE
REACTOME_IMMUNE_SYSTEM
REACTOME_SIGNALING_BY_BMP
KEGG_APOPTOSIS
KEGG_FOCAL_ADHESION
KEGG_WNT_SIGNALING_PATHWAY
module 187
BIOCARTA_TGFB_PATHWAY
REACTOME_G1_PHASE
REACTOME_IMMUNE_SYSTEM
PID_ALK2_PATHWAY
KEGG_APOPTOSIS
KEGG_FOCAL_ADHESION
KEGG_WNT_SIGNALING_PATHWAY
module 188
BIOCARTA_TGFB_PATHWAY
REACTOME_IMMUNE_SYSTEM
REACTOME_CELL_CYCLE_MITOTIC
REACTOME_SIGNALING_BY_BMP
KEGG_APOPTOSIS
KEGG_FOCAL_ADHESION
KEGG_WNT_SIGNALING_PATHWAY
module 189
BIOCARTA_TGFB_PATHWAY
REACTOME_IMMUNE_SYSTEM
REACTOME_CELL_CYCLE_MITOTIC
PID_ALK2_PATHWAY
KEGG_APOPTOSIS
KEGG_FOCAL_ADHESION
KEGG_WNT_SIGNALING_PATHWAY
module 190
BIOCARTA_TGFB_PATHWAY
REACTOME_IMMUNE_SYSTEM
REACTOME_CELL_CYCLE_MITOTIC
KEGG_APOPTOSIS
KEGG_FOCAL_ADHESION
KEGG_TGF_BETA_SIGNALING_PATHWAY
KEGG_WNT_SIGNALING_PATHWAY
module 191
BIOCARTA_TGFB_PATHWAY
REACTOME_IMMUNE_SYSTEM
REACTOME_G0_AND_EARLY_G1
REACTOME_SIGNALING_BY_BMP
KEGG_APOPTOSIS
KEGG_FOCAL_ADHESION
KEGG_WNT_SIGNALING_PATHWAY
module 192
BIOCARTA_TGFB_PATHWAY
REACTOME_IMMUNE_SYSTEM
REACTOME_G0_AND_EARLY_G1
KEGG_APOPTOSIS
KEGG_FOCAL_ADHESION
KEGG_TGF_BETA_SIGNALING_PATHWAY
KEGG_WNT_SIGNALING_PATHWAY
module 193
BIOCARTA_TGFB_PATHWAY
REACTOME_IMMUNE_SYSTEM
REACTOME_SIGNALING_BY_BMP
KEGG_APOPTOSIS
KEGG_FOCAL_ADHESION
KEGG_WNT_SIGNALING_PATHWAY
KEGG_CELL_CYCLE
module 194
BIOCARTA_TGFB_PATHWAY
REACTOME_IMMUNE_SYSTEM
PID_ALK2_PATHWAY
KEGG_APOPTOSIS
KEGG_FOCAL_ADHESION
KEGG_WNT_SIGNALING_PATHWAY
KEGG_CELL_CYCLE
module 195
BIOCARTA_TGFB_PATHWAY
REACTOME_IMMUNE_SYSTEM
KEGG_APOPTOSIS
KEGG_FOCAL_ADHESION
KEGG_TGF_BETA_SIGNALING_PATHWAY
KEGG_WNT_SIGNALING_PATHWAY
KEGG_CELL_CYCLE
module 196
BIOCARTA_TGFB_PATHWAY
PID_ALK1_PATHWAY
PID_WNT_NONCANONICAL_PATHWAY
REACTOME_ADAPTIVE_IMMUNE_SYSTEM
REACTOME_APOPTOSIS
REACTOME_CELL_CYCLE_MITOTIC
KEGG_FOCAL_ADHESION
module 197
BIOCARTA_TGFB_PATHWAY
PID_ALK1_PATHWAY
PID_WNT_NONCANONICAL_PATHWAY
REACTOME_ADAPTIVE_IMMUNE_SYSTEM
REACTOME_EXTRINSIC_PATHWAY_FOR_APOPTOSIS
REACTOME_CELL_CYCLE_MITOTIC
KEGG_FOCAL_ADHESION
module 198
BIOCARTA_TGFB_PATHWAY
PID_ALK1_PATHWAY
PID_WNT_NONCANONICAL_PATHWAY
REACTOME_ADAPTIVE_IMMUNE_SYSTEM
REACTOME_CELL_CYCLE_MITOTIC
KEGG_APOPTOSIS
KEGG_FOCAL_ADHESION
module 199
BIOCARTA_TGFB_PATHWAY
PID_ALK1_PATHWAY
PID_WNT_NONCANONICAL_PATHWAY
REACTOME_ANTIGEN_PROCESSING_UBIQUITINATION_PROTEASOME_DEGRADATION
REACTOME_APOPTOSIS
REACTOME_CELL_CYCLE_MITOTIC
KEGG_FOCAL_ADHESION
module 200
BIOCARTA_TGFB_PATHWAY
PID_ALK1_PATHWAY
PID_WNT_NONCANONICAL_PATHWAY
REACTOME_ANTIGEN_PROCESSING_UBIQUITINATION_PROTEASOME_DEGRADATION
REACTOME_EXTRINSIC_PATHWAY_FOR_APOPTOSIS
REACTOME_CELL_CYCLE_MITOTIC
KEGG_FOCAL_ADHESION
module 201
BIOCARTA_TGFB_PATHWAY
PID_ALK1_PATHWAY
PID_WNT_NONCANONICAL_PATHWAY
REACTOME_ANTIGEN_PROCESSING_UBIQUITINATION_PROTEASOME_DEGRADATION
REACTOME_CELL_CYCLE_MITOTIC
KEGG_APOPTOSIS
KEGG_FOCAL_ADHESION
module 202
BIOCARTA_TGFB_PATHWAY
PID_ALK1_PATHWAY
PID_WNT_NONCANONICAL_PATHWAY
REACTOME_APOPTOSIS
REACTOME_CLASS_I_MHC_MEDIATED_ANTIGEN_PROCESSING_PRESENTATION
REACTOME_CELL_CYCLE_MITOTIC
KEGG_FOCAL_ADHESION
module 203
BIOCARTA_TGFB_PATHWAY
PID_ALK1_PATHWAY
PID_WNT_NONCANONICAL_PATHWAY
REACTOME_CLASS_I_MHC_MEDIATED_ANTIGEN_PROCESSING_PRESENTATION
REACTOME_EXTRINSIC_PATHWAY_FOR_APOPTOSIS
REACTOME_CELL_CYCLE_MITOTIC
KEGG_FOCAL_ADHESION
module 204
BIOCARTA_TGFB_PATHWAY
PID_ALK1_PATHWAY
PID_WNT_NONCANONICAL_PATHWAY
REACTOME_CLASS_I_MHC_MEDIATED_ANTIGEN_PROCESSING_PRESENTATION
REACTOME_CELL_CYCLE_MITOTIC
KEGG_APOPTOSIS
KEGG_FOCAL_ADHESION
module 205
BIOCARTA_TGFB_PATHWAY
PID_ALK1_PATHWAY
REACTOME_ADAPTIVE_IMMUNE_SYSTEM
REACTOME_APOPTOSIS
REACTOME_CELL_CYCLE_MITOTIC
KEGG_FOCAL_ADHESION
KEGG_WNT_SIGNALING_PATHWAY
module 206
BIOCARTA_TGFB_PATHWAY
PID_ALK1_PATHWAY
REACTOME_ADAPTIVE_IMMUNE_SYSTEM
REACTOME_EXTRINSIC_PATHWAY_FOR_APOPTOSIS
REACTOME_CELL_CYCLE_MITOTIC
KEGG_FOCAL_ADHESION
KEGG_WNT_SIGNALING_PATHWAY
module 207
BIOCARTA_TGFB_PATHWAY
PID_ALK1_PATHWAY
REACTOME_ADAPTIVE_IMMUNE_SYSTEM
REACTOME_CELL_CYCLE_MITOTIC
KEGG_APOPTOSIS
KEGG_FOCAL_ADHESION
KEGG_WNT_SIGNALING_PATHWAY
module 208
BIOCARTA_TGFB_PATHWAY
PID_ALK1_PATHWAY
REACTOME_ANTIGEN_PROCESSING_UBIQUITINATION_PROTEASOME_DEGRADATION
REACTOME_APOPTOSIS
REACTOME_CELL_CYCLE_MITOTIC
KEGG_FOCAL_ADHESION
KEGG_WNT_SIGNALING_PATHWAY
module 209
BIOCARTA_TGFB_PATHWAY
PID_ALK1_PATHWAY
REACTOME_ANTIGEN_PROCESSING_UBIQUITINATION_PROTEASOME_DEGRADATION
REACTOME_EXTRINSIC_PATHWAY_FOR_APOPTOSIS
REACTOME_CELL_CYCLE_MITOTIC
KEGG_FOCAL_ADHESION
KEGG_WNT_SIGNALING_PATHWAY
module 210
BIOCARTA_TGFB_PATHWAY
PID_ALK1_PATHWAY
REACTOME_ANTIGEN_PROCESSING_UBIQUITINATION_PROTEASOME_DEGRADATION
REACTOME_CELL_CYCLE_MITOTIC
KEGG_APOPTOSIS
KEGG_FOCAL_ADHESION
KEGG_WNT_SIGNALING_PATHWAY
module 211
BIOCARTA_TGFB_PATHWAY
PID_ALK1_PATHWAY
REACTOME_APOPTOSIS
REACTOME_CLASS_I_MHC_MEDIATED_ANTIGEN_PROCESSING_PRESENTATION
REACTOME_CELL_CYCLE_MITOTIC
KEGG_FOCAL_ADHESION
KEGG_WNT_SIGNALING_PATHWAY
module 212
BIOCARTA_TGFB_PATHWAY
PID_ALK1_PATHWAY
REACTOME_CLASS_I_MHC_MEDIATED_ANTIGEN_PROCESSING_PRESENTATION
REACTOME_EXTRINSIC_PATHWAY_FOR_APOPTOSIS
REACTOME_CELL_CYCLE_MITOTIC
KEGG_FOCAL_ADHESION
KEGG_WNT_SIGNALING_PATHWAY
module 213
BIOCARTA_TGFB_PATHWAY
PID_ALK1_PATHWAY
REACTOME_CLASS_I_MHC_MEDIATED_ANTIGEN_PROCESSING_PRESENTATION
REACTOME_CELL_CYCLE_MITOTIC
KEGG_APOPTOSIS
KEGG_FOCAL_ADHESION
KEGG_WNT_SIGNALING_PATHWAY
module 214
BIOCARTA_TGFB_PATHWAY
PID_WNT_NONCANONICAL_PATHWAY
REACTOME_ADAPTIVE_IMMUNE_SYSTEM
REACTOME_APOPTOSIS
REACTOME_CELL_CYCLE_MITOTIC
REACTOME_SIGNALING_BY_BMP
KEGG_FOCAL_ADHESION
module 215
BIOCARTA_TGFB_PATHWAY
PID_WNT_NONCANONICAL_PATHWAY
REACTOME_ADAPTIVE_IMMUNE_SYSTEM
REACTOME_APOPTOSIS
REACTOME_CELL_CYCLE_MITOTIC
PID_ALK2_PATHWAY
KEGG_FOCAL_ADHESION
module 216
BIOCARTA_TGFB_PATHWAY
PID_WNT_NONCANONICAL_PATHWAY
REACTOME_ADAPTIVE_IMMUNE_SYSTEM
REACTOME_APOPTOSIS
REACTOME_CELL_CYCLE_MITOTIC
KEGG_FOCAL_ADHESION
KEGG_TGF_BETA_SIGNALING_PATHWAY
module 217
BIOCARTA_TGFB_PATHWAY
PID_WNT_NONCANONICAL_PATHWAY
REACTOME_ADAPTIVE_IMMUNE_SYSTEM
REACTOME_EXTRINSIC_PATHWAY_FOR_APOPTOSIS
REACTOME_CELL_CYCLE_MITOTIC
REACTOME_SIGNALING_BY_BMP
KEGG_FOCAL_ADHESION
module 218
BIOCARTA_TGFB_PATHWAY
PID_WNT_NONCANONICAL_PATHWAY
REACTOME_ADAPTIVE_IMMUNE_SYSTEM
REACTOME_EXTRINSIC_PATHWAY_FOR_APOPTOSIS
REACTOME_CELL_CYCLE_MITOTIC
KEGG_FOCAL_ADHESION
KEGG_TGF_BETA_SIGNALING_PATHWAY
module 219
BIOCARTA_TGFB_PATHWAY
PID_WNT_NONCANONICAL_PATHWAY
REACTOME_ADAPTIVE_IMMUNE_SYSTEM
REACTOME_CELL_CYCLE_MITOTIC
REACTOME_SIGNALING_BY_BMP
KEGG_APOPTOSIS
KEGG_FOCAL_ADHESION
module 220
BIOCARTA_TGFB_PATHWAY
PID_WNT_NONCANONICAL_PATHWAY
REACTOME_ADAPTIVE_IMMUNE_SYSTEM
REACTOME_CELL_CYCLE_MITOTIC
PID_ALK2_PATHWAY
KEGG_APOPTOSIS
KEGG_FOCAL_ADHESION
module 221
BIOCARTA_TGFB_PATHWAY
PID_WNT_NONCANONICAL_PATHWAY
REACTOME_ADAPTIVE_IMMUNE_SYSTEM
REACTOME_CELL_CYCLE_MITOTIC
KEGG_APOPTOSIS
KEGG_FOCAL_ADHESION
KEGG_TGF_BETA_SIGNALING_PATHWAY
module 222
BIOCARTA_TGFB_PATHWAY
PID_WNT_NONCANONICAL_PATHWAY
REACTOME_ANTIGEN_PROCESSING_UBIQUITINATION_PROTEASOME_DEGRADATION
REACTOME_APOPTOSIS
REACTOME_CELL_CYCLE_MITOTIC
REACTOME_SIGNALING_BY_BMP
KEGG_FOCAL_ADHESION
module 223
BIOCARTA_TGFB_PATHWAY
PID_WNT_NONCANONICAL_PATHWAY
REACTOME_ANTIGEN_PROCESSING_UBIQUITINATION_PROTEASOME_DEGRADATION
REACTOME_APOPTOSIS
REACTOME_CELL_CYCLE_MITOTIC
PID_ALK2_PATHWAY
KEGG_FOCAL_ADHESION
module 224
BIOCARTA_TGFB_PATHWAY
PID_WNT_NONCANONICAL_PATHWAY
REACTOME_ANTIGEN_PROCESSING_UBIQUITINATION_PROTEASOME_DEGRADATION
REACTOME_APOPTOSIS
REACTOME_CELL_CYCLE_MITOTIC
KEGG_FOCAL_ADHESION
KEGG_TGF_BETA_SIGNALING_PATHWAY
module 225
BIOCARTA_TGFB_PATHWAY
PID_WNT_NONCANONICAL_PATHWAY
REACTOME_ANTIGEN_PROCESSING_UBIQUITINATION_PROTEASOME_DEGRADATION
REACTOME_EXTRINSIC_PATHWAY_FOR_APOPTOSIS
REACTOME_CELL_CYCLE_MITOTIC
REACTOME_SIGNALING_BY_BMP
KEGG_FOCAL_ADHESION
module 226
BIOCARTA_TGFB_PATHWAY
PID_WNT_NONCANONICAL_PATHWAY
REACTOME_ANTIGEN_PROCESSING_UBIQUITINATION_PROTEASOME_DEGRADATION
REACTOME_EXTRINSIC_PATHWAY_FOR_APOPTOSIS
REACTOME_CELL_CYCLE_MITOTIC
KEGG_FOCAL_ADHESION
KEGG_TGF_BETA_SIGNALING_PATHWAY
module 227
BIOCARTA_TGFB_PATHWAY
PID_WNT_NONCANONICAL_PATHWAY
REACTOME_ANTIGEN_PROCESSING_UBIQUITINATION_PROTEASOME_DEGRADATION
REACTOME_CELL_CYCLE_MITOTIC
REACTOME_SIGNALING_BY_BMP
KEGG_APOPTOSIS
KEGG_FOCAL_ADHESION
module 228
BIOCARTA_TGFB_PATHWAY
PID_WNT_NONCANONICAL_PATHWAY
REACTOME_ANTIGEN_PROCESSING_UBIQUITINATION_PROTEASOME_DEGRADATION
REACTOME_CELL_CYCLE_MITOTIC
PID_ALK2_PATHWAY
KEGG_APOPTOSIS
KEGG_FOCAL_ADHESION
module 229
BIOCARTA_TGFB_PATHWAY
PID_WNT_NONCANONICAL_PATHWAY
REACTOME_ANTIGEN_PROCESSING_UBIQUITINATION_PROTEASOME_DEGRADATION
REACTOME_CELL_CYCLE_MITOTIC
KEGG_APOPTOSIS
KEGG_FOCAL_ADHESION
KEGG_TGF_BETA_SIGNALING_PATHWAY
module 230
BIOCARTA_TGFB_PATHWAY
PID_WNT_NONCANONICAL_PATHWAY
REACTOME_APOPTOSIS
REACTOME_CLASS_I_MHC_MEDIATED_ANTIGEN_PROCESSING_PRESENTATION
REACTOME_CELL_CYCLE_MITOTIC
REACTOME_SIGNALING_BY_BMP
KEGG_FOCAL_ADHESION
module 231
BIOCARTA_TGFB_PATHWAY
PID_WNT_NONCANONICAL_PATHWAY
REACTOME_APOPTOSIS
REACTOME_CLASS_I_MHC_MEDIATED_ANTIGEN_PROCESSING_PRESENTATION
REACTOME_CELL_CYCLE_MITOTIC
PID_ALK2_PATHWAY
KEGG_FOCAL_ADHESION
module 232
BIOCARTA_TGFB_PATHWAY
PID_WNT_NONCANONICAL_PATHWAY
REACTOME_APOPTOSIS
REACTOME_CLASS_I_MHC_MEDIATED_ANTIGEN_PROCESSING_PRESENTATION
REACTOME_CELL_CYCLE_MITOTIC
KEGG_FOCAL_ADHESION
KEGG_TGF_BETA_SIGNALING_PATHWAY
module 233
BIOCARTA_TGFB_PATHWAY
PID_WNT_NONCANONICAL_PATHWAY
REACTOME_CLASS_I_MHC_MEDIATED_ANTIGEN_PROCESSING_PRESENTATION
REACTOME_EXTRINSIC_PATHWAY_FOR_APOPTOSIS
REACTOME_CELL_CYCLE_MITOTIC
REACTOME_SIGNALING_BY_BMP
KEGG_FOCAL_ADHESION
module 234
BIOCARTA_TGFB_PATHWAY
PID_WNT_NONCANONICAL_PATHWAY
REACTOME_CLASS_I_MHC_MEDIATED_ANTIGEN_PROCESSING_PRESENTATION
REACTOME_EXTRINSIC_PATHWAY_FOR_APOPTOSIS
REACTOME_CELL_CYCLE_MITOTIC
KEGG_FOCAL_ADHESION
KEGG_TGF_BETA_SIGNALING_PATHWAY
module 235
BIOCARTA_TGFB_PATHWAY
PID_WNT_NONCANONICAL_PATHWAY
REACTOME_CLASS_I_MHC_MEDIATED_ANTIGEN_PROCESSING_PRESENTATION
REACTOME_CELL_CYCLE_MITOTIC
REACTOME_SIGNALING_BY_BMP
KEGG_APOPTOSIS
KEGG_FOCAL_ADHESION
module 236
BIOCARTA_TGFB_PATHWAY
PID_WNT_NONCANONICAL_PATHWAY
REACTOME_CLASS_I_MHC_MEDIATED_ANTIGEN_PROCESSING_PRESENTATION
REACTOME_CELL_CYCLE_MITOTIC
PID_ALK2_PATHWAY
KEGG_APOPTOSIS
KEGG_FOCAL_ADHESION
module 237
BIOCARTA_TGFB_PATHWAY
PID_WNT_NONCANONICAL_PATHWAY
REACTOME_CLASS_I_MHC_MEDIATED_ANTIGEN_PROCESSING_PRESENTATION
REACTOME_CELL_CYCLE_MITOTIC
KEGG_APOPTOSIS
KEGG_FOCAL_ADHESION
KEGG_TGF_BETA_SIGNALING_PATHWAY
module 238
BIOCARTA_TGFB_PATHWAY
REACTOME_ADAPTIVE_IMMUNE_SYSTEM
REACTOME_APOPTOSIS
REACTOME_CELL_CYCLE_MITOTIC
REACTOME_SIGNALING_BY_BMP
KEGG_FOCAL_ADHESION
KEGG_WNT_SIGNALING_PATHWAY
module 239
BIOCARTA_TGFB_PATHWAY
REACTOME_ADAPTIVE_IMMUNE_SYSTEM
REACTOME_APOPTOSIS
REACTOME_CELL_CYCLE_MITOTIC
PID_ALK2_PATHWAY
KEGG_FOCAL_ADHESION
KEGG_WNT_SIGNALING_PATHWAY
module 240
BIOCARTA_TGFB_PATHWAY
REACTOME_ADAPTIVE_IMMUNE_SYSTEM
REACTOME_APOPTOSIS
REACTOME_CELL_CYCLE_MITOTIC
KEGG_FOCAL_ADHESION
KEGG_TGF_BETA_SIGNALING_PATHWAY
KEGG_WNT_SIGNALING_PATHWAY
module 241
BIOCARTA_TGFB_PATHWAY
REACTOME_ADAPTIVE_IMMUNE_SYSTEM
REACTOME_EXTRINSIC_PATHWAY_FOR_APOPTOSIS
REACTOME_CELL_CYCLE_MITOTIC
REACTOME_SIGNALING_BY_BMP
KEGG_FOCAL_ADHESION
KEGG_WNT_SIGNALING_PATHWAY
module 242
BIOCARTA_TGFB_PATHWAY
REACTOME_ADAPTIVE_IMMUNE_SYSTEM
REACTOME_EXTRINSIC_PATHWAY_FOR_APOPTOSIS
REACTOME_CELL_CYCLE_MITOTIC
KEGG_FOCAL_ADHESION
KEGG_TGF_BETA_SIGNALING_PATHWAY
KEGG_WNT_SIGNALING_PATHWAY
module 243
BIOCARTA_TGFB_PATHWAY
REACTOME_ADAPTIVE_IMMUNE_SYSTEM
REACTOME_CELL_CYCLE_MITOTIC
REACTOME_SIGNALING_BY_BMP
KEGG_APOPTOSIS
KEGG_FOCAL_ADHESION
KEGG_WNT_SIGNALING_PATHWAY
module 244
BIOCARTA_TGFB_PATHWAY
REACTOME_ADAPTIVE_IMMUNE_SYSTEM
REACTOME_CELL_CYCLE_MITOTIC
PID_ALK2_PATHWAY
KEGG_APOPTOSIS
KEGG_FOCAL_ADHESION
[truncated: 2,069 more rows]
