# Supplementary material for: Characterization and Validation of ceRNA-Mediated Pathway–Pathway Crosstalk Networks Across Eight Major Cardiovascular Diseases
Source: Front Cell Dev Biol. 2022 Apr 1;10:762129. doi: 10.3389/fcell.2022.762129 (PMC9010821; doi:10.3389/fcell.2022.762129)
Supplement: Supplementary file 3 [file Table3.XLS]

## Sheet: Sheet1
Pathway name	pvalue
BIOCARTA_FAS_PATHWAY	0
REACTOME_INTERFERON_SIGNALING	0
REACTOME_SLC_MEDIATED_TRANSMEMBRANE_TRANSPORT	0.0006
REACTOME_PRE_NOTCH_TRANSCRIPTION_AND_TRANSLATION	0.0006
REACTOME_PRE_NOTCH_EXPRESSION_AND_PROCESSING	0.0006
REACTOME_REGULATORY_RNA_PATHWAYS	0.0006
REACTOME_GLYCOSAMINOGLYCAN_METABOLISM	0.0028
PID_TELOMERASE_PATHWAY	0.0138
REACTOME_LIPID_DIGESTION_MOBILIZATION_AND_TRANSPORT	0.0142
PID_CMYB_PATHWAY	0.0142
PID_E2F_PATHWAY	0.0144
REACTOME_TRANSPORT_OF_INORGANIC_CATIONS_ANIONS_AND_AMINO_ACIDS_OLIGOPEPTIDES	0.0144
PID_HDAC_CLASSI_PATHWAY	0.0144
REACTOME_TRANS_GOLGI_NETWORK_VESICLE_BUDDING	0.0144
PID_P75_NTR_PATHWAY	0.0144
REACTOME_MITOTIC_PROMETAPHASE	0.0144
PID_RHOA_PATHWAY	0.0146
REACTOME_PURINE_METABOLISM	0.0146
BIOCARTA_MAPK_PATHWAY	0.0146
REACTOME_METABOLISM_OF_NUCLEOTIDES	0.0146
REACTOME_METABOLISM_OF_CARBOHYDRATES	0.0146
REACTOME_INTERFERON_GAMMA_SIGNALING	0.0146
REACTOME_SIGNALING_BY_ERBB4	0.0146
